# Supplementary material for: Peri-mitochondrial actin filaments inhibit Parkin assembly by disrupting ER-mitochondria contacts
Source: EMBO Rep. 2025 Aug 29;26(20):4977–5008. doi: 10.1038/s44319-025-00561-y (PMC12550048; doi:10.1038/s44319-025-00561-y)
Supplement: Supplementary file 2 — Source data Fig. 4 [file 44319_2025_561_MOESM2_ESM.zip]

Archive with 4 entries (3 files):
- 4A/
- 4A/CHEMIL_1.TIF
- 4A/Mfn2-Rb-CST_Autoexposed.tif
- 4A/VDAC1-Rb-Invitrogen_Autoexposed.tif
