# Supplementary material for: Peri-mitochondrial actin filaments inhibit Parkin assembly by disrupting ER-mitochondria contacts
Source: EMBO Rep. 2025 Aug 29;26(20):4977–5008. doi: 10.1038/s44319-025-00561-y (PMC12550048; doi:10.1038/s44319-025-00561-y)
Supplement: Supplementary file 3 — Source data Fig. 5 [file 44319_2025_561_MOESM3_ESM.zip]

Archive with 3 entries (2 files):
- 5C/
- 5C/Chemiluminescence_2024-11-17_15h49m08s(Chemiluminescence)-1.tif
- 5C/IRDye_680RD_2024-11-17_15h39m34s(IRDye_680RD)-1.tif
